# Supplementary material for: Three new species of Cantharellales and Hymenochaetales from Pinus massoniana in China
Source: MycoKeys. 2026 Jul 24;137:273–97. doi: 10.3897/mycokeys.137.203862 (PMC13428250; doi:10.3897/mycokeys.137.203862)
Supplement: XML Treatment for Peniophorella crassibasidiata [file mycokeys.137.203862-treatment2.xml]

<!DOCTYPE tp:taxon-treatment
  PUBLIC "-//TaxonX//DTD Taxonomic Treatment Publishing DTD v0 20100105//EN" "tax-treatment-NSO.dtd">
<tp:taxon-treatment xmlns:tp="http://www.plazi.org/taxpub"><tp:treatment-meta><kwd-group><label>Taxon classification</label><kwd>
                <named-content content-type="kingdom">Fungi</named-content>
              </kwd><kwd>
                <named-content content-type="order">Hymenochaetales</named-content>
              </kwd><kwd>
                <named-content content-type="family">Rickenellaceae</named-content>
              </kwd></kwd-group><mixed-citation publication-type="journal"><person-group><name><surname>Luo</surname><given-names>Kai-Yue</given-names></name><name><surname>Dai</surname><given-names>Yu-Cheng</given-names></name><name><surname>Yuan</surname><given-names>Yuan</given-names></name><name><surname>Wu</surname><given-names>Ying-Da</given-names></name></person-group><article-title>Three new species of <italic><tp:taxon-name><tp:taxon-name-part taxon-name-part-type="order" reg="Cantharellales">Cantharellales</tp:taxon-name-part></tp:taxon-name></italic> and <italic><tp:taxon-name><tp:taxon-name-part taxon-name-part-type="order" reg="Hymenochaetales">Hymenochaetales</tp:taxon-name-part></tp:taxon-name></italic> from <italic><tp:taxon-name><tp:taxon-name-part taxon-name-part-type="genus" reg="Pinus">Pinus</tp:taxon-name-part> <tp:taxon-name-part taxon-name-part-type="species" reg="massoniana">massoniana</tp:taxon-name-part></tp:taxon-name></italic> in China</article-title><source>MycoKeys</source><day>24</day><month>07</month><year>2026</year><volume>137</volume><fpage>273</fpage><lpage>297</lpage><pub-id pub-id-type="doi">10.3897/mycokeys.137.203862</pub-id></mixed-citation></tp:treatment-meta><tp:nomenclature><tp:taxon-name><object-id xmlns:xlink="http://www.w3.org/1999/xlink" content-type="arpha" xlink:type="simple">0D622D0E-908F-506C-AB05-F74BC3263983</object-id>
                    		<tp:taxon-name-part taxon-name-part-type="genus" reg="Peniophorella">Peniophorella</tp:taxon-name-part> <tp:taxon-name-part taxon-name-part-type="species" reg="crassibasidiata">crassibasidiata</tp:taxon-name-part>
                    	
                    		<object-id xmlns:xlink="http://www.w3.org/1999/xlink" content-type="mycobank" xlink:type="simple">864542</object-id>
                    	</tp:taxon-name><tp:taxon-authority>K.Y. Luo, Yuan Yuan &amp; Y.C. Dai</tp:taxon-authority><tp:taxon-status xmlns:xlink="http://www.w3.org/1999/xlink" xlink:type="simple">sp. nov.</tp:taxon-status><xref ref-type="fig" rid="F5">Figs 5</xref><xref ref-type="fig" rid="F6">, 6</xref></tp:nomenclature><tp:treatment-sec sec-type="Holotype"><title>Holotype.</title><p>China • Guangdong Province, Zhaoqing, Dinghu District, Dinghushan National Nature Reserve. GPS coordinates: <named-content xmlns:xlink="http://www.w3.org/1999/xlink" content-type="dwc:verbatimCoordinates" xlink:type="simple">23.159571°N, 112.538344°E</named-content>; elevation: 51 m a.s.l. On a fallen branch of <italic><tp:taxon-name><tp:taxon-name-part taxon-name-part-type="genus" reg="Pinus">Pinus</tp:taxon-name-part> <tp:taxon-name-part taxon-name-part-type="species" reg="massoniana">massoniana</tp:taxon-name-part></tp:taxon-name></italic>, 8 July 2025, Yuan 3208 (<named-content xmlns:xlink="http://www.w3.org/1999/xlink" content-type="dwc:institutional_code" xlink:title="Beijing Forestry University" xlink:href="https://scientific-collections.gbif.org/institution/b0f02bea-c4c9-489a-a8ff-40048cf99952" xlink:type="simple">BJFC</named-content> 062754).</p><fig id="F5" position="float" orientation="portrait"><object-id xmlns:xlink="http://www.w3.org/1999/xlink" content-type="doi" xlink:type="simple">10.3897/mycokeys.137.203862.figure5</object-id><object-id xmlns:xlink="http://www.w3.org/1999/xlink" content-type="arpha" xlink:type="simple">2D6B2F52-6BC1-515E-BE2E-5A65A79CC32A</object-id><label>Figure 5.</label><caption><p>Basidiomata of <italic><tp:taxon-name><tp:taxon-name-part taxon-name-part-type="genus" reg="Peniophorella">Peniophorella</tp:taxon-name-part> <tp:taxon-name-part taxon-name-part-type="species" reg="crassibasidiata">crassibasidiata</tp:taxon-name-part></tp:taxon-name></italic> (Holotype, Yuan 3208). Scale bar: 1 cm (<bold>A</bold>); 0.2 mm (<bold>B</bold>).</p></caption><graphic xmlns:xlink="http://www.w3.org/1999/xlink" xlink:href="mycokeys-137-273-g005.jpg" id="oo_1724951.jpg" position="float" orientation="portrait" xlink:type="simple"><uri content-type="original_file" xlink:type="simple">https://binary.pensoft.net/fig/1724951</uri></graphic></fig><fig id="F6" position="float" orientation="portrait"><object-id xmlns:xlink="http://www.w3.org/1999/xlink" content-type="doi" xlink:type="simple">10.3897/mycokeys.137.203862.figure6</object-id><object-id xmlns:xlink="http://www.w3.org/1999/xlink" content-type="arpha" xlink:type="simple">DC862D96-0549-5A25-91C3-6C747D6BA3D5</object-id><label>Figure 6.</label><caption><p>Microscopic structures of <italic><tp:taxon-name><tp:taxon-name-part taxon-name-part-type="genus" reg="Peniophorella">Peniophorella</tp:taxon-name-part> <tp:taxon-name-part taxon-name-part-type="species" reg="crassibasidiata">crassibasidiata</tp:taxon-name-part></tp:taxon-name></italic> (Holotype, Yuan 3208). <bold>a</bold>. Basidiospores; <bold>b</bold>. Basidia and basidioles; <bold>c</bold>. Stephanocysts; <bold>d</bold>. Subulate cystidia; <bold>e</bold>. Fusiform cystidia; <bold>f</bold>. A section of the basidioma.</p></caption><graphic xmlns:xlink="http://www.w3.org/1999/xlink" xlink:href="mycokeys-137-273-g006.jpg" id="oo_1724952.jpg" position="float" orientation="portrait" xlink:type="simple"><uri content-type="original_file" xlink:type="simple">https://binary.pensoft.net/fig/1724952</uri></graphic></fig></tp:treatment-sec><tp:treatment-sec sec-type="Etymology"><title>Etymology.</title><p><italic>Crassibasidiata</italic> (Lat.), crassi- = thick, basidiata = basidia, referring to the thick-walled basidia of this species.</p></tp:treatment-sec><tp:treatment-sec sec-type="Description"><title>Description.</title><p>Basidiomata annual, resupinate, adnate, loosely attached, but not easily separable from substratum, soft coriaceous, without odor and taste when fresh, white when fresh, white to cream upon drying, up to 14 cm long, 1.5 cm wide, and 200 µm thick at center. Hymenophoral surface smooth; margin distinct, thin, white, up to 2 mm long.</p><p>Hyphal structure: Hyphal system monomitic; generative hyphae with clamp connections, thick-walled with a wide lumen, occasionally branched, flexuous, loosely interwoven, 2–4 μm in diameter, <abbrev xmlns:xlink="http://www.w3.org/1999/xlink" xlink:title="neither amyloid nor dextrinoid" xlink:type="simple">IKI–</abbrev>, <abbrev xmlns:xlink="http://www.w3.org/1999/xlink" xlink:title="acyanophilous in Cotton Blue" xlink:type="simple">CB–</abbrev>; tissues unchanged in <abbrev xmlns:xlink="http://www.w3.org/1999/xlink" xlink:title="potassium hydroxide" xlink:type="simple">KOH</abbrev>.</p><p>Hymenium: Cystidia of three types: (1) stephanocysts infrequent, with some oily contents, hyaline, thin-walled, 9–11 × 6–7 μm; (2) fusiform cystidia frequent, hyaline, thick-walled, 22–25 × 7–9 μm; (3) subulate cystidia frequent, sometimes with oily contents, hyaline, thick-walled, 20–50 × 6–10 μm. Cystidioles absent. Nubbly crystals abundant. Basidia barrel-shaped to subclavate, colorless, thick-walled, smooth, with four sterigmata and a basal clamp connection, 12–22 × 5–9 μm. Basidioles similar in shape to basidia, but smaller.</p><p>Basidiospores: cylindrical, hyaline, thin-walled, smooth, occasionally with two oil drops or contents, <abbrev xmlns:xlink="http://www.w3.org/1999/xlink" xlink:title="neither amyloid nor dextrinoid" xlink:type="simple">IKI–</abbrev>, <abbrev xmlns:xlink="http://www.w3.org/1999/xlink" xlink:title="acyanophilous in Cotton Blue" xlink:type="simple">CB–</abbrev>, (8–)8.4–12.4(–12.6) × (3–)3.1–4.2(–4.4) µm, L = 10.21 µm, W = 3.67 µm, Q = 2.78 (n = 30/1).</p></tp:treatment-sec><tp:treatment-sec sec-type="Type of rot"><title>Type of rot.</title><p>White rot.</p></tp:treatment-sec></tp:taxon-treatment>
