# Supplementary material for: Three new species of Cantharellales and Hymenochaetales from Pinus massoniana in China
Source: MycoKeys. 2026 Jul 24;137:273–97. doi: 10.3897/mycokeys.137.203862 (PMC13428250; doi:10.3897/mycokeys.137.203862)
Supplement: XML Treatment for Peniophorella variegata [file mycokeys.137.203862-treatment3.xml]

<!DOCTYPE tp:taxon-treatment
  PUBLIC "-//TaxonX//DTD Taxonomic Treatment Publishing DTD v0 20100105//EN" "tax-treatment-NSO.dtd">
<tp:taxon-treatment xmlns:tp="http://www.plazi.org/taxpub"><tp:treatment-meta><kwd-group><label>Taxon classification</label><kwd>
                <named-content content-type="kingdom">Fungi</named-content>
              </kwd><kwd>
                <named-content content-type="order">Hymenochaetales</named-content>
              </kwd><kwd>
                <named-content content-type="family">Rickenellaceae</named-content>
              </kwd></kwd-group><mixed-citation publication-type="journal"><person-group><name><surname>Luo</surname><given-names>Kai-Yue</given-names></name><name><surname>Dai</surname><given-names>Yu-Cheng</given-names></name><name><surname>Yuan</surname><given-names>Yuan</given-names></name><name><surname>Wu</surname><given-names>Ying-Da</given-names></name></person-group><article-title>Three new species of <italic><tp:taxon-name><tp:taxon-name-part taxon-name-part-type="order" reg="Cantharellales">Cantharellales</tp:taxon-name-part></tp:taxon-name></italic> and <italic><tp:taxon-name><tp:taxon-name-part taxon-name-part-type="order" reg="Hymenochaetales">Hymenochaetales</tp:taxon-name-part></tp:taxon-name></italic> from <italic><tp:taxon-name><tp:taxon-name-part taxon-name-part-type="genus" reg="Pinus">Pinus</tp:taxon-name-part> <tp:taxon-name-part taxon-name-part-type="species" reg="massoniana">massoniana</tp:taxon-name-part></tp:taxon-name></italic> in China</article-title><source>MycoKeys</source><day>24</day><month>07</month><year>2026</year><volume>137</volume><fpage>273</fpage><lpage>297</lpage><pub-id pub-id-type="doi">10.3897/mycokeys.137.203862</pub-id></mixed-citation></tp:treatment-meta><tp:nomenclature><tp:taxon-name><object-id xmlns:xlink="http://www.w3.org/1999/xlink" content-type="arpha" xlink:type="simple">30CE719D-A320-5C85-86CA-33E20379D517</object-id>
                    		<tp:taxon-name-part taxon-name-part-type="genus" reg="Peniophorella">Peniophorella</tp:taxon-name-part> <tp:taxon-name-part taxon-name-part-type="species" reg="variegata">variegata</tp:taxon-name-part>
                    	
                    		<object-id xmlns:xlink="http://www.w3.org/1999/xlink" content-type="mycobank" xlink:type="simple">864543</object-id>
                    	</tp:taxon-name><tp:taxon-authority>K.Y. Luo, Yuan Yuan &amp; Y.C. Dai</tp:taxon-authority><tp:taxon-status xmlns:xlink="http://www.w3.org/1999/xlink" xlink:type="simple">sp. nov.</tp:taxon-status><xref ref-type="fig" rid="F7">Figs 7</xref><xref ref-type="fig" rid="F8">, 8</xref></tp:nomenclature><tp:treatment-sec sec-type="Holotype"><title>Holotype.</title><p>China • Jiangxi Province, Nanchang, Shengshuitang National Forest Park. GPS coordinates: <named-content xmlns:xlink="http://www.w3.org/1999/xlink" content-type="dwc:verbatimCoordinates" xlink:type="simple">28.991150°N, 115.533628°E</named-content>; elevation: 220 m a.s.l. On a fallen branch of <italic><tp:taxon-name><tp:taxon-name-part taxon-name-part-type="genus" reg="Pinus">Pinus</tp:taxon-name-part> <tp:taxon-name-part taxon-name-part-type="species" reg="massoniana">massoniana</tp:taxon-name-part></tp:taxon-name></italic>, 26 April 2025, Yuan 2232 (<named-content xmlns:xlink="http://www.w3.org/1999/xlink" content-type="dwc:institutional_code" xlink:title="Beijing Forestry University" xlink:href="https://scientific-collections.gbif.org/institution/b0f02bea-c4c9-489a-a8ff-40048cf99952" xlink:type="simple">BJFC</named-content> 061778).</p><fig id="F7" position="float" orientation="portrait"><object-id xmlns:xlink="http://www.w3.org/1999/xlink" content-type="doi" xlink:type="simple">10.3897/mycokeys.137.203862.figure7</object-id><object-id xmlns:xlink="http://www.w3.org/1999/xlink" content-type="arpha" xlink:type="simple">7362CB39-7F0E-5636-9008-CD104AD3E315</object-id><label>Figure 7.</label><caption><p>Basidiomata of <italic><tp:taxon-name><tp:taxon-name-part taxon-name-part-type="genus" reg="Peniophorella">Peniophorella</tp:taxon-name-part> <tp:taxon-name-part taxon-name-part-type="species" reg="variegata">variegata</tp:taxon-name-part></tp:taxon-name></italic> (Holotype, Yuan 2232). Scale bar: 1 cm (<bold>A</bold>); 0.1 mm (<bold>B</bold>).</p></caption><graphic xmlns:xlink="http://www.w3.org/1999/xlink" xlink:href="mycokeys-137-273-g007.jpg" id="oo_1724954.jpg" position="float" orientation="portrait" xlink:type="simple"><uri content-type="original_file" xlink:type="simple">https://binary.pensoft.net/fig/1724954</uri></graphic></fig><fig id="F8" position="float" orientation="portrait"><object-id xmlns:xlink="http://www.w3.org/1999/xlink" content-type="doi" xlink:type="simple">10.3897/mycokeys.137.203862.figure8</object-id><object-id xmlns:xlink="http://www.w3.org/1999/xlink" content-type="arpha" xlink:type="simple">0419BC4B-558E-51B5-B5A3-EF428FE08C00</object-id><label>Figure 8.</label><caption><p>Microscopic structures of <italic><tp:taxon-name><tp:taxon-name-part taxon-name-part-type="genus" reg="Peniophorella">Peniophorella</tp:taxon-name-part> <tp:taxon-name-part taxon-name-part-type="species" reg="variegata">variegata</tp:taxon-name-part></tp:taxon-name></italic> (Holotype, Yuan 2232). <bold>a</bold>. Basidiospores; <bold>b</bold>. Basidia and basidioles; <bold>c</bold>. Capitate cystidia; <bold>d</bold>. Leptocystidia; <bold>e</bold>. Cystidioles; <bold>f</bold>. Hyphidia; <bold>g</bold>. Subulate cystidia; <bold>h</bold>. A section of the basidioma.</p></caption><graphic xmlns:xlink="http://www.w3.org/1999/xlink" xlink:href="mycokeys-137-273-g008.jpg" id="oo_1724955.jpg" position="float" orientation="portrait" xlink:type="simple"><uri content-type="original_file" xlink:type="simple">https://binary.pensoft.net/fig/1724955</uri></graphic></fig></tp:treatment-sec><tp:treatment-sec sec-type="Etymology"><title>Etymology.</title><p><italic><tp:taxon-name><tp:taxon-name-part taxon-name-part-type="genus" reg="Variegata">Variegata</tp:taxon-name-part></tp:taxon-name></italic> (Lat.): refers to the species having variable cystidia.</p></tp:treatment-sec><tp:treatment-sec sec-type="Description"><title>Description.</title><p>Basidiomata annual, resupinate, adnate, loosely attached, not easily separable from substratum, farinaceous, without odour and taste when fresh, white to pale yellowish when fresh and upon drying, up to 7 cm long, 1.5 cm wide, and 300 µm thick. Hymenophoral surface smooth; margin distinct, thin, pale yellowish, up to 2 mm long.</p><p>Hyphal structure: Hyphal system monomitic; generative hyphae with clamp connections, thin-walled, moderately branched mostly with a right angle, flexuous, loosely interwoven, 2.5–4 μm in diameter, <abbrev xmlns:xlink="http://www.w3.org/1999/xlink" xlink:title="neither amyloid nor dextrinoid" xlink:type="simple">IKI–</abbrev>, <abbrev xmlns:xlink="http://www.w3.org/1999/xlink" xlink:title="acyanophilous in Cotton Blue" xlink:type="simple">CB–</abbrev>; tissues unchanged in <abbrev xmlns:xlink="http://www.w3.org/1999/xlink" xlink:title="potassium hydroxide" xlink:type="simple">KOH</abbrev>.</p><p>Hymenium: Cystidia of three types: (1) capitate cystidia frequent, hyaline, thin-walled, 18.5–24 × 4–7 μm; (2) leptocystidia infrequent, subcylindrical, hyaline, thin-walled, sometimes apically encrusted, 19–31 × 5–7 μm; (3) subulate cystidia infrequent, hyaline, thin-walled, sometimes protruding from the hymenium up to 20 μm, 38–53 × 4–7 μm. Hyphidia frequent, hyaline, thin-walled, 13–16 × 2.5–4 μm. Cystidioles rare, subcylindrical or sphaeropedunculate, hyaline, thin-walled, 11–14 × 6–8 μm. Basidia clavate, more or less flexuous, colorless, thin-walled, smooth, with four sterigmata and a basal clamp connection, occasionally with oily contents, 25–46 × 6–12 μm. Basidioles similar in shape to basidia, but distinctly smaller.</p><p>Basidiospores: Short cylindric to oblong-ellipsoid, sometime slightly curved, hyaline, thin-walled, smooth, occasionally with oily contents, <abbrev xmlns:xlink="http://www.w3.org/1999/xlink" xlink:title="neither amyloid nor dextrinoid" xlink:type="simple">IKI–</abbrev>, <abbrev xmlns:xlink="http://www.w3.org/1999/xlink" xlink:title="acyanophilous in Cotton Blue" xlink:type="simple">CB–</abbrev>, (7.3–)7.9–10.8(–12.5) × (3.1–)3.9–5.1(–5.8) µm, L = 9.44 µm, W = 4.50 µm, Q = 2.07–2.13 (n = 60/2).</p></tp:treatment-sec><tp:treatment-sec sec-type="Type of rot"><title>Type of rot.</title><p>White rot.</p></tp:treatment-sec><tp:treatment-sec sec-type="Additional specimen (paratype) examined"><title>Additional specimen (paratype) examined.</title><p>China • Jiangxi Province, Nanchang, Shengshuitang National Forest Park. GPS coordinates: <named-content xmlns:xlink="http://www.w3.org/1999/xlink" content-type="dwc:verbatimCoordinates" xlink:type="simple">28.991150°N, 115.533628°E</named-content>; elevation: 220 m a.s.l. On a fallen branch of <italic><tp:taxon-name><tp:taxon-name-part taxon-name-part-type="genus" reg="Pinus">Pinus</tp:taxon-name-part> <tp:taxon-name-part taxon-name-part-type="species" reg="massoniana">massoniana</tp:taxon-name-part></tp:taxon-name></italic>, 26 April 2025, Yuan 2250 (<named-content xmlns:xlink="http://www.w3.org/1999/xlink" content-type="dwc:institutional_code" xlink:title="Beijing Forestry University" xlink:href="https://scientific-collections.gbif.org/institution/b0f02bea-c4c9-489a-a8ff-40048cf99952" xlink:type="simple">BJFC</named-content> 061796).</p></tp:treatment-sec></tp:taxon-treatment>
